# Supplementary material for: Genomic analysis reveals Lactobacillus sanfranciscensis as stable element in traditional sourdoughs
Source: Microb Cell Fact. 2011 Aug 30;10(Suppl 1):S6. doi: 10.1186/1475-2859-10-S1-S6 (PMC3231932; doi:10.1186/1475-2859-10-S1-S6)
Supplement: Additional file 2 — List of genomes used for the analysis of the rRNA operon density. [file 1475-2859-10-S1-S6-S2.xls]

## Sheet: Tabelle1
Genome	Size (MB)
Acaryochloris marina MBIC11017	6.50372
Acholeplasma laidlawii PG-8A	1.49699
Acidaminococcus fermentans DSM 20731	2.32977
Acidimicrobium ferrooxidans DSM 10331	2.15816
Acidiphilium cryptum JF-5	3.38923
Acidithiobacillus ferrooxidans ATCC 23270	2.9824
Acidithiobacillus ferrooxidans ATCC 53993	2.88504
Acidobacterium capsulatum ATCC 51196	4.12736
Acidothermus cellulolyticus 11B	2.44354
Acidovorax avenae subsp. citrulli AAC00-1	5.35277
Acidovorax ebreus TPSY	3.79657
Acidovorax sp. JS42	4.44886
Aciduliprofundum boonei T469 chromosome	1.48678
Acinetobacter baumannii AB0057	4.05051
Acinetobacter baumannii AB307-0294	3.76098
Acinetobacter baumannii ACICU	3.90412
Acinetobacter baumannii ATCC 17978	3.97675
Acinetobacter sp. DR1 chromosome	4.15254
Actinobacillus pleuropneumoniae L20	2.27448
Actinobacillus pleuropneumoniae serovar 3 str. JL03	2.24206
Actinobacillus pleuropneumoniae serovar 7 str. AP76	2.33198
Actinobacillus succinogenes 130Z	2.31966
Actinosynnema mirum DSM 43827	8.24814
Aeromonas hydrophila subsp. hydrophila ATCC 7966	4.74445
Aeromonas salmonicida subsp. salmonicida A449	4.71869
Aggregatibacter actinomycetemcomitans D11S-1	2.10576
Aggregatibacter aphrophilus NJ8700	2.31304
Agrobacterium tumefaciens str. C58 chromosome circular, complete sequence	4.91716
Agrobacterium vitis S4 chromosome 1	5.26839
Akkermansia muciniphila ATCC BAA-835	2.6641
Alcanivorax borkumensis SK2	3.12014
Alicyclobacillus acidocaldarius subsp. acidocaldarius DSM 446	3.01876
Aliivibrio salmonicida LFI1238 chromosome 1	4.53163
Alkalilimnicola ehrlichii MLHE-1	3.27594
Alkaliphilus metalliredigens QYMF	4.92957
Alkaliphilus oremlandii OhILAs	3.12356
Allochromatium vinosum DSM 180 chromosome	3.5269
Alteromonas macleodii 'Deep ecotype'	4.41228
Aminobacterium colombiense DSM 12261 chromosome	1.98059
Ammonifex degensii KC4	2.12924
Amycolatopsis mediterranei U32 chromosome	10.2367
Anabaena variabilis ATCC 29413	6.66648
Anaerocellum thermophilum DSM 6725	2.91972
Anaerococcus prevotii DSM 20548	1.88307
Anaeromyxobacter dehalogenans 2CP-1	5.02933
Anaeromyxobacter dehalogenans 2CP-C	5.01348
Anaeromyxobacter sp. Fw109-5	5.27799
Anaeromyxobacter sp. K	5.06163
Anaplasma centrale str. Israel	1.20681
Anaplasma marginale str. St. Maries	1.19769
Anaplasma phagocytophilum HZ	1.47128
Anoxybacillus flavithermus WK1	2.84675
Arcanobacterium haemolyticum DSM 20595 chromosome	1.98615
Archaeoglobus fulgidus DSM 4304	2.1784
Archaeoglobus profundus DSM 5631	1.56062
Arcobacter butzleri RM4018	2.34125
Arcobacter nitrofigilis DSM 7299 chromosome	3.19224
Aromatoleum aromaticum EbN1	4.29623
Arthrobacter aurescens TC1	4.59769
Arthrobacter chlorophenolicus A6	4.8224
Arthrobacter sp. FB24 chromosome 1, complete sequence	4.69895
Aster yellows witches'-broom phytoplasma AYWB	0.706569
Atopobium parvulum DSM 20469	1.54381
Azoarcus sp. BH72	4.37604
Azospirillum sp. B510	7.33814
Bacillus amyloliquefaciens FZB42	3.91859
Bacillus anthracis CI chromosome	5.48665
Bacillus anthracis str. A0248	5.4091
Bacillus anthracis str. Ames	5.22729
Bacillus anthracis str. 'Ames Ancestor'	5.22742
Bacillus anthracis str. CDC 684	5.41189
Bacillus anthracis str. Sterne	5.22866
Bacillus cereus 03BB102	5.26963
Bacillus cereus AH187	5.53911
Bacillus cereus AH820	5.30268
Bacillus cereus ATCC 10987	5.22428
Bacillus cereus ATCC 14579	5.41181
Bacillus cereus B4264	5.41904
Bacillus cereus E33L	5.30091
Bacillus cereus G9842	5.52733
Bacillus cereus Q1	5.2142
Bacillus cereus subsp. cytotoxis NVH 391-98	4.08702
Bacillus halodurans C-125	4.20235
Bacillus licheniformis ATCC 14580	4.2226
Bacillus licheniformis ATCC 14580	4.22264
Bacillus megaterium DSM319 chromosome	5.09745
Bacillus megaterium QM B1551 chromosome	5.3154
Bacillus pseudofirmus OF4 chromosome	3.96403
Bacillus pumilus SAFR-032	3.70446
Bacillus selenitireducens MLS10 chromosome	3.59249
Bacillus thuringiensis BMB171 chromosome	5.33009
Bacillus thuringiensis serovar konkukian str. 97-27	5.23768
Bacillus thuringiensis str. Al Hakam	5.25709
Bacillus tusciae DSM 2912 chromosome	3.38477
Bacillus weihenstephanensis KBAB4	5.26278
Bacteroides fragilis NCTC 9343 chromosome	5.20514
Bacteroides fragilis YCH46 chromosome	5.27727
Bacteroides thetaiotaomicron VPI-5482	6.26036
Bacteroides vulgatus ATCC 8482	5.16319
Bartonella bacilliformis KC583	1.44502
Bartonella grahamii as4aup	2.34133
Bartonella tribocorum CIP 105476	2.61906
Baumannia cicadellinicola str. Hc (Homalodisca coagulata)	0.686194
Bdellovibrio bacteriovorus HD100	3.78295
Beijerinckia indica subsp. indica ATCC 9039	4.17015
Beutenbergia cavernae DSM 12333	4.66918
Bifidobacterium adolescentis ATCC 15703	2.08964
Bifidobacterium animalis subsp. lactis AD011	1.93369
Bifidobacterium animalis subsp. lactis Bl-04	1.93871
Bifidobacterium animalis subsp. lactis DSM 10140	1.93848
Bifidobacterium dentium Bd1	2.63637
Bifidobacterium longum DJO10A	2.37579
Bifidobacterium longum NCC2705 chromosome	2.25664
Bifidobacterium longum subsp. infantis ATCC 15697	2.83275
Bifidobacterium longum subsp. longum JDM301 chromosome	2.47784
Blattabacterium sp. (Blattella germanica) str. Bge	0.63685
Blattabacterium sp. (Periplaneta americana) str. BPLAN	0.636994
Bordetella avium 197N	3.73225
Bordetella bronchiseptica RB50	5.33918
Bordetella parapertussis 12822	4.77355
Bordetella pertussis Tohama I	4.08619
Borrelia afzelii PKo	0.905394
Borrelia burgdorferi B31	0.910724
Borrelia burgdorferi ZS7	0.906707
Borrelia duttonii Ly	0.931674
Borrelia garinii PBi chromosome linear, complete sequence	0.904246
Borrelia recurrentis A1	0.930981
Brachybacterium faecium DSM 4810	3.61499
Brachyspira hyodysenteriae WA1	3.00069
Brachyspira murdochii DSM 12563 chromosome	3.2418
Brachyspira pilosicoli 95/1000 chromosome	2.58644
Bradyrhizobium japonicum USDA 110 chromosome	9.10583
Bradyrhizobium sp. BTAi1	8.26469
Brevibacillus brevis NBRC 100599	6.29644
Brucella abortus bv. 1 str. 9-941 chromosome I	3.28645
Brucella abortus S19 chromosome 1, complete sequence	3.28394
Brucella canis ATCC 23365 chromosome I, complete sequence	3.31277
Brucella melitensis ATCC 23457 chromosome I	3.31122
Brucella melitensis biovar Abortus 2308 chromosome I, complete sequence	3.27831
Brucella microti CCM 4915 chromosome 1	3.33737
Brucella ovis ATCC 25840 chromosome I, complete sequence	3.27559
Brucella suis 1330 chromosome I, complete sequence	3.31517
Brucella suis ATCC 23445 chromosome I, complete sequence	3.32461
Buchnera aphidicola str. 5A (Acyrthosiphon pisum)	0.642122
Buchnera aphidicola str. APS (Acyrthosiphon pisum)	0.640681
Buchnera aphidicola str. Bp (Baizongia pistaciae) chromosome	0.61598
Buchnera aphidicola str. Cc (Cinara cedri)	0.41638
Buchnera aphidicola str. Sg (Schizaphis graminum)	0.641454
Buchnera aphidicola str. Tuc7 (Acyrthosiphon pisum)	0.641895
Burkholderia ambifaria AMMD chromosome 1	7.48499
Burkholderia ambifaria MC40-6 chromosome 1	7.34094
Burkholderia cenocepacia AU 1054 chromosome 1, complete sequence	7.27912
Burkholderia cenocepacia HI2424 chromosome 1, complete sequence	7.53798
Burkholderia cenocepacia J2315 chromosome chromosome 1, complete sequence	8.05578
Burkholderia cenocepacia MC0-3 chromosome 1	7.97139
Burkholderia glumae BGR1 chromosome 1	7.0093
Burkholderia mallei ATCC 23344 chromosome 1, complete sequence	5.83553
Burkholderia mallei NCTC 10229 chromosome I, complete sequence	5.7423
Burkholderia mallei NCTC 10247 chromosome I	5.84838
Burkholderia mallei SAVP1 chromosome I	5.2324
Burkholderia multivorans ATCC 17616 chromosome 1	6.84139
Burkholderia multivorans ATCC 17616 chromosome 1, complete sequence	6.8412
Burkholderia phymatum STM815 chromosome 1, complete sequence	8.08145
Burkholderia phytofirmans PsJN chromosome 1	8.09354
Burkholderia pseudomallei 1106a chromosome I	7.08925
Burkholderia pseudomallei 1710b chromosome I, complete sequence	7.30805
Burkholderia pseudomallei 668 chromosome I	7.0404
Burkholderia pseudomallei K96243 chromosome 1, complete sequence	7.24755
Burkholderia pseudomallei MSHR346 chromosome I	4.09858
Burkholderia sp. 383 chromosome 1	8.67628
Burkholderia sp. CCGE1002 chromosome chromosome 1, complete sequence	7.39572
Burkholderia thailandensis E264 chromosome I	6.72397
Burkholderia vietnamiensis G4 chromosome 1, complete sequence	7.30558
Burkholderia xenovorans LB400 chromosome 1, complete sequence	8.25936
Caldicellulosiruptor saccharolyticus DSM 8903	2.97027
Caldivirga maquilingensis IC-167	2.07757
Campylobacter concisus 13826	2.05201
Campylobacter curvus 525.92	1.97126
Campylobacter fetus subsp. fetus 82-40	1.77361
Campylobacter hominis ATCC BAA-381	1.71127
Campylobacter jejuni RM1221	1.77783
Campylobacter jejuni subsp. doylei 269.97	1.84511
Campylobacter jejuni subsp. jejuni 81116	1.62811
Campylobacter jejuni subsp. jejuni 81-176	1.61655
Campylobacter jejuni subsp. jejuni NCTC 11168	1.64148
Campylobacter lari RM2100	1.52546
Candidatus Accumulibacter phosphatis clade IIA str. UW-1	5.05852
Candidatus Amoebophilus asiaticus 5a2 chromosome	1.88436
Candidatus Azobacteroides pseudotrichonymphae genomovar. CFP2	1.11421
Candidatus Blochmannia pennsylvanicus str. BPEN	0.791654
Candidatus Carsonella ruddii PV	0.159662
Candidatus Desulfococcus oleovorans Hxd3	3.94417
Candidatus Desulforudis audaxviator MP104C	2.34948
Candidatus Hamiltonella defensa 5AT (Acyrthosiphon pisum)	2.11033
Candidatus Korarchaeum cryptofilum OPF8 chromosome	1.59076
Candidatus Koribacter versatilis Ellin345	5.65037
Candidatus Liberibacter asiaticus str. psy62	1.2267
Candidatus Methanoregula boonei 6A8 chromosome	2.54294
Candidatus Methanosphaerula palustris E1-9c	2.92292
Candidatus Pelagibacter ubique HTCC1062	1.30876
Candidatus Phytoplasma australiense	0.879959
Candidatus Phytoplasma mali	0.601943
Candidatus Puniceispirillum marinum IMCC1322 chromosome	2.75353
Candidatus Riesia pediculicola USDA chromosome	0.57439
Candidatus Ruthia magnifica str. Cm (Calyptogena magnifica)	1.16078
Candidatus Sulcia muelleri DMIN chromosome	0.243933
Candidatus Vesicomyosocius okutanii HA	1.02215
Capnocytophaga ochracea DSM 7271	2.61293
Carboxydothermus hydrogenoformans Z-2901	2.40152
Catenulispora acidiphila DSM 44928	10.4678
Caulobacter crescentus CB15	4.01695
Caulobacter crescentus NA1000 chromosome	4.04293
Caulobacter segnis ATCC 21756 chromosome	4.65562
Caulobacter sp. K31	5.47787
Cellulomonas flavigena DSM 20109 chromosome	4.12318
Cellvibrio japonicus Ueda107	4.57657
Chitinophaga pinensis DSM 2588	9.12735
Chlamydia muridarum Nigg	1.07295
Chlamydia trachomatis A/HAR-13	1.04446
Chlamydia trachomatis B/Jali20/OT chromosome	1.04435
Chlamydia trachomatis B/TZ1A828/OT chromosome	1.04428
Chlamydia trachomatis D/UW-3/CX	1.04252
Chlamydophila abortus S26/3	1.14438
Chlamydophila caviae GPIC	1.17339
Chlamydophila felis Fe/C-56	1.16624
Chlamydophila pneumoniae AR39	1.22985
Chlamydophila pneumoniae CWL029	1.23023
Chlamydophila pneumoniae J138	1.22656
Chlamydophila pneumoniae TW-183	1.22593
Chlorobaculum parvum NCIB 8327	2.28925
Chlorobium chlorochromatii CaD3	2.57208
Chlorobium limicola DSM 245	2.76318
Chlorobium luteolum DSM 273	2.36484
Chlorobium phaeobacteroides BS1	2.7364
Chlorobium phaeobacteroides DSM 266	3.1339
Chlorobium tepidum TLS	2.15495
Chloroflexus aggregans DSM 9485	4.68493
Chloroflexus aurantiacus J-10-fl	5.25854
Chloroflexus sp. Y-400-fl	5.26895
Chloroherpeton thalassium ATCC 35110	3.29346
Chromobacterium violaceum ATCC 12472	4.75108
Chromohalobacter salexigens DSM 3043	3.69665
Citrobacter koseri ATCC BAA-895	4.73536
Citrobacter rodentium ICC168	5.40111
Clavibacter michiganensis subsp. sepedonicus	3.25865
Clostridiales genomosp. BVAB3 str. UPII9-5 chromosome	1.81025
Clostridium beijerinckii NCIMB 8052	6.00063
Clostridium botulinum A str. ATCC 19397	3.86345
Clostridium botulinum A str. ATCC 3502	3.88692
Clostridium botulinum A str. Hall	3.76056
Clostridium botulinum A2 str. Kyoto	4.15528
Clostridium botulinum A3 str. Loch Maree	4.25969
Clostridium botulinum B str. Eklund 17B	3.80033
Clostridium botulinum B1 str. Okra	3.95823
Clostridium botulinum Ba4 str. 657	4.24782
Clostridium botulinum E3 str. Alaska E43	3.65964
Clostridium botulinum F str. Langeland	3.99539
Clostridium cellulolyticum H10	4.06872
Clostridium difficile R20291 chromosome	4.19134
Clostridium kluyveri DSM 555	3.96462
Clostridium kluyveri NBRC 12016	3.89612
Clostridium ljungdahlii ATCC 49587 chromosome	4.63007
Clostridium novyi NT	2.54772
Clostridium perfringens ATCC 13124	3.25668
Clostridium perfringens SM101	2.93548
Clostridium perfringens str. 13	3.03143
Clostridium phytofermentans ISDg	4.84759
Clostridium tetani E88	2.79925
Clostridium thermocellum ATCC 27405	3.8433
Colwellia psychrerythraea 34H	5.37318
Comamonas testosteroni CNB-2	5.37364
Conexibacter woesei DSM 14684	6.35937
Coprothermobacter proteolyticus DSM 5265	1.42491
Coraliomargarita akajimensis DSM 45221 chromosome	3.75077
Corynebacterium efficiens YS-314	3.14709
Corynebacterium glutamicum ATCC 13032	3.3094
Corynebacterium glutamicum R chromosome	3.31418
Corynebacterium jeikeium K411	2.4625
Coxiella burnetii CbuK_Q154 chromosome	2.0631
Coxiella burnetii RSA 331	2.01643
Coxiella burnetii RSA 493	1.99528
Croceibacter atlanticus HTCC2559 chromosome	2.95296
Cronobacter sakazakii ATCC BAA-894 chromosome	4.36837
Cronobacter turicensis z3032	4.38453
Cryptobacterium curtum DSM 15641	1.6178
Cupriavidus metallidurans CH34 chromosome chromosome 1, complete sequence	6.50817
Cyanobacterium UCYN-A	1.44381
Cyanothece sp. ATCC 51142 chromosome circular, complete sequence	4.93427
Cyanothece sp. PCC 7424	5.94265
Cyanothece sp. PCC 7425	5.37457
Cyanothece sp. PCC 8801	4.67941
Cyanothece sp. PCC 8802	4.66981
Cytophaga hutchinsonii ATCC 33406	4.43322
Dechloromonas aromatica RCB	4.5011
Deferribacter desulfuricans SSM1	2.23439
Dehalococcoides ethenogenes 195	1.46972
Dehalococcoides sp. BAV1	1.34189
Dehalococcoides sp. CBDB1 chromosome	1.3955
Dehalococcoides sp. GT chromosome	1.36015
Dehalococcoides sp. VS	1.41346
Dehalogenimonas lykanthroporepellens BL-DC-9 chromosome	1.68651
Deinococcus deserti VCD115	3.14455
Deinococcus geothermalis DSM 11300	3.04133
Deinococcus radiodurans R1 chromosome 1, complete sequence	3.06099
Delftia acidovorans SPH-1	6.76751
Denitrovibrio acetiphilus DSM 12809 chromosome	3.22208
Desulfatibacillum alkenivorans AK-01	6.51707
Desulfitobacterium hafniense DCB-2	5.27913
Desulfitobacterium hafniense Y51	5.72753
Desulfobacterium autotrophicum HRM2	5.58907
Desulfohalobium retbaense DSM 5692	2.8643
Desulfomicrobium baculatum DSM 4028	3.94266
Desulfotalea psychrophila LSv54	3.52338
Desulfotomaculum acetoxidans DSM 771	4.54562
Desulfotomaculum reducens MI-1	3.6081
Desulfovibrio desulfuricans G20	3.73023
Desulfovibrio desulfuricans subsp. desulfuricans str. ATCC 27774	2.87344
Desulfovibrio magneticus RS-1	5.24805
Desulfovibrio salexigens DSM 2638	4.28985
Desulfovibrio vulgaris str. 'Miyazaki F'	4.0403
Desulfovibrio vulgaris subsp. vulgaris DP4	3.46289
Desulfovibrio vulgaris subsp. vulgaris str. Hildenborough	3.77316
Desulfurivibrio alkaliphilus AHT2 chromosome	3.09776
Desulfurococcus kamchatkensis 1221n	1.36522
Dichelobacter nodosus VCS1703A	1.38935
Dickeya dadantii Ech586	4.81839
Dickeya dadantii Ech703	4.67945
Dickeya zeae Ech1591	4.81385
Dictyoglomus thermophilum H-6-12	1.95999
Dictyoglomus turgidum DSM 6724	1.85556
Dyadobacter fermentans DSM 18053	6.96779
Edwardsiella tarda EIB202	3.76046
Eggerthella lenta DSM 2243	3.63226
Ehrlichia canis str. Jake	1.31503
Ehrlichia chaffeensis str. Arkansas	1.17625
Ehrlichia ruminantium str. Welgevonden chromosome	1.51635
Elusimicrobium minutum Pei191	1.64356
Enterobacter cloacae subsp. cloacae ATCC 13047 chromosome	5.31458
Enterobacter sp. 638	4.51871
Enterococcus faecalis V583 chromosome	3.21803
Erwinia carotovora subsp. atroseptica SCRI1043	5.06402
Erwinia pyrifoliae Ep1/96 chromosome	4.02632
Erwinia tasmaniensis Et1/99	3.88347
Erythrobacter litoralis HTCC2594	3.0524
Escherichia coli 536	4.93892
Escherichia coli APEC O1	5.08202
Escherichia coli ATCC 8739	4.74622
Escherichia coli B str. REL606	4.62981
Escherichia coli BL21(DE3)	4.57094
Escherichia coli CFT073	5.23143
Escherichia coli E24377A	4.97962
Escherichia coli HS	4.64354
Escherichia coli O103:H2 str. 12009	5.44931
Escherichia coli O111:H- str. 11128	5.46897
Escherichia coli O127:H6 str. E2348/69	5.06968
Escherichia coli O157:H7 EDL933	5.62052
Escherichia coli O157:H7 str. EC4115	5.66672
Escherichia coli O157:H7 str. Sakai	5.49845
Escherichia coli O157:H7 str. TW14359	5.52814
Escherichia coli O26:H11 str. 11368	5.69724
Escherichia coli O55:H7 str. CB9615 chromosome	5.38635
Escherichia coli SE11	4.88751
Escherichia coli SMS-3-5	5.06839
Escherichia coli str. K-12 substr. DH10B	4.68614
Escherichia coli UTI89	5.06574
Escherichia_coli_K_12_substr__W3110	4.64633
Eubacterium eligens ATCC 27750	2.14419
Eubacterium rectale ATCC 33656	3.44969
Exiguobacterium sibiricum 255-15	3.03414
Exiguobacterium sp. AT1b	2.99989
Ferroglobus placidus DSM 10642 chromosome	2.19627
Fervidobacterium nodosum Rt17-B1 chromosome	1.94894
Fibrobacter succinogenes subsp. succinogenes S85	3.84264
Finegoldia magna ATCC 29328	1.79758
Flavobacteriaceae bacterium 3519-10	2.7681
Flavobacterium johnsoniae UW101	6.09687
Francisella philomiragia subsp. philomiragia ATCC 25017	2.04577
Francisella tularensis subsp. holarctica	1.89599
Francisella tularensis subsp. holarctica OSU18	1.89573
Francisella tularensis subsp. mediasiatica FSC147	1.89389
Francisella tularensis subsp. novicida U112	1.91003
Francisella tularensis subsp. tularensis FSC198	1.89262
Francisella tularensis subsp. tularensis SCHU S4	1.89278
Francisella tularensis subsp. tularensis WY96-3418	1.89848
Frankia sp. CcI3	5.43363
Frankia sp. EAN1pec	8.98204
Gardnerella vaginalis 409-05	1.61755
Geobacillus kaustophilus HTA426	3.54478
Geobacillus sp. C56-T3 chromosome	3.65081
Geobacillus sp. WCH70	3.46462
Geobacillus sp. Y412MC10	7.12167
Geobacillus sp. Y412MC61	3.62284
Geobacillus thermodenitrificans NG80-2	3.55032
Geobacter bemidjiensis Bem	4.61515
Geobacter lovleyi SZ	3.91776
Geobacter metallireducens GS-15	3.99742
Geobacter sp. FRC-32	4.3045
Geobacter sp. M21	4.74581
Geobacter sulfurreducens PCA	3.81414
Geobacter uraniireducens Rf4	5.13636
Gloeobacter violaceus PCC 7421 chromosome	4.65902
Gluconacetobacter diazotrophicus PAl 5	3.88749
Gluconacetobacter diazotrophicus PAl 5	3.94416
Gluconobacter oxydans 621H	2.70217
Gramella forsetii KT0803	3.79847
Haemophilus ducreyi 35000HP	1.69895
Haemophilus influenzae 86-028NP	1.91449
Haemophilus influenzae PittEE	1.81303
Haemophilus influenzae PittGG	1.88719
Haemophilus influenzae Rd KW20	1.83014
Haemophilus somnus 129PT	2.0077
Haemophilus somnus 2336	2.26386
Hahella chejuensis KCTC 2396	7.21527
Halalkalicoccus jeotgali B3 chromosome	3.2154
Haliangium ochraceum DSM 14365	9.44631
Haloarcula marismortui ATCC 43049 chromosome chromosome I, complete sequence	3.98563
Halobacterium salinarum R1	2.00096
Halobacterium sp. NRC-1 chromosome	2.01424
Haloferax volcanii DS2 chromosome	2.84776
Halomicrobium mukohataei DSM 12286	3.33235
Halorhabdus utahensis DSM 12940	3.1168
Halorhodospira halophila SL1	2.67845
Halorubrum lacusprofundi ATCC 49239 chromosome 1	3.26124
Haloterrigena turkmenica DSM 5511	3.88904
Halothermothrix orenii H 168	2.57815
Halothiobacillus neapolitanus c2	2.58289
Helicobacter hepaticus ATCC 51449	1.79915
Helicobacter mustelae 12198 chromosome	1.5781
Helicobacter pylori 26695	1.66787
Helicobacter pylori B8	1.674
Helicobacter pylori G27	1.65298
Helicobacter pylori J99	1.64383
Helicobacter pylori P12	1.67381
Helicobacter pylori Shi470	1.60855
Heliobacterium modesticaldum Ice1	3.07541
Herbaspirillum seropedicae SmR1 chromosome	5.51389
Herpetosiphon aurantiacus ATCC 23779	6.34659
Hirschia baltica ATCC 49814	3.45562
Hydrogenobacter thermophilus TK-6	1.74314
Hydrogenobaculum sp. Y04AAS1	1.55951
Hyperthermus butylicus DSM 5456 chromosome	1.66716
Hyphomicrobium denitrificans ATCC 51888 chromosome	3.63897
Hyphomonas neptunium ATCC 15444	3.70502
Idiomarina loihiensis L2TR	2.83932
Ignicoccus hospitalis KIN4/I	1.29754
Jannaschia sp. CCS1	4.31798
Janthinobacterium sp. Marseille	4.11025
Jonesia denitrificans DSM 20603	2.74965
Kangiella koreensis DSM 16069	2.85207
Kineococcus radiotolerans SRS30216	4.76118
Klebsiella pneumoniae 342	5.64124
Klebsiella pneumoniae NTUH-K2044	5.24852
Klebsiella variicola At-22 chromosome	5.4585
Kocuria rhizophila DC2201	2.69754
Kosmotoga olearia TBF 19.5.1	2.30213
Kribbella flavida DSM 17836	7.57949
Kytococcus sedentarius DSM 20547	2.78502
Lactobacillus acidophilus NCFM	1.99356
Lactobacillus brevis ATCC 367	2.29122
Lactobacillus casei ATCC 334	2.89526
Lactobacillus casei BL23 chromosome	3.0792
Lactobacillus casei str. Zhang chromosome	2.86185
Lactobacillus delbrueckii subsp. bulgaricus ATCC BAA-365	1.85695
Lactobacillus fermentum IFO 3956	2.09869
Lactobacillus gasseri ATCC 33323	1.89436
Lactobacillus helveticus DPC 4571	2.08093
Lactobacillus johnsonii NCC 533	1.99268
Lactobacillus plantarum JDM1	3.19776
Lactobacillus plantarum WCFS1	3.30827
Lactobacillus reuteri DSM 20016	1.99962
Lactobacillus reuteri JCM 1112	2.03941
Lactobacillus salivarius UCC118	1.82711
Lactobacillus sanfranciscensis TMW 1.1304	1.29832
Lactococcus lactis subsp. cremoris MG1363	2.52948
Lactococcus lactis subsp. cremoris SK11	2.51334
Lactococcus lactis subsp. lactis Il1403	2.36559
Lactococcus lactis subsp. lactis KF147	2.59814
Laribacter hongkongensis HLHK9	3.16933
Lawsonia intracellularis PHE/MN1-00	1.45762
Legionella pneumophila 2300/99 Alcoy chromosome	3.51633
Legionella pneumophila str. Corby chromosome	3.57647
Legionella pneumophila str. Lens	3.34569
Legionella pneumophila str. Paris	3.50361
Legionella pneumophila subsp. pneumophila str. Philadelphia 1	3.39775
Leifsonia xyli subsp. xyli str. CTCB07	2.58416
Leptospira biflexa serovar Patoc strain 'Patoc 1 (Ames)' chromosome chromosome I, complete sequence	3.60398
Leptospira biflexa serovar Patoc strain 'Patoc 1 (Paris)' chromosome chromosome I, complete sequence	3.59968
Leptospira borgpetersenii serovar Hardjo-bovis JB197 chromosome 1, complete sequence	3.57647
Leptospira borgpetersenii serovar Hardjo-bovis L550 chromosome 1, complete sequence	3.61445
Leptospira interrogans serovar Copenhageni str. Fiocruz L1-130 chromosome I, complete sequence	4.27719
Leptospira interrogans serovar Lai str. 56601 chromosome chromosome I, complete sequence	4.33876
Leptothrix cholodnii SP-6	4.9094
Leptotrichia buccalis DSM 1135	2.46561
Leuconostoc citreum KM20	1.79628
Leuconostoc gasicomitatum LMG 18811	1.95408
Leuconostoc kimchii IMSNU 11154 chromosome	2.00272
Leuconostoc mesenteroides subsp. mesenteroides ATCC 8293	2.0384
Listeria innocua Clip11262	3.01121
Listeria monocytogenes 08-5578	3.03229
Listeria monocytogenes 08-5923	2.99905
Listeria monocytogenes Clip81459	2.91269
Listeria monocytogenes EGD-e	2.94453
Listeria monocytogenes HCC23	2.97621
Listeria monocytogenes str. 4b F2365	2.90519
Listeria welshimeri serovar 6b str. SLCC5334	2.81413
Lysinibacillus sphaericus C3-41	4.63982
Magnetococcus sp. MC-1	4.71958
Magnetospirillum magneticum AMB-1	4.96715
Mannheimia succiniciproducens MBEL55E	2.31408
Maricaulis maris MCS10	3.36878
Marinobacter aquaeolei VT8	4.32685
Marinomonas sp. MWYL1	5.10034
Meiothermus ruber DSM 1279 chromosome	3.09746
Meiothermus silvanus DSM 9946 chromosome	3.24939
Mesoplasma florum L1	0.793224
Mesorhizobium loti MAFF303099 chromosome	7.03607
Mesorhizobium sp. BNC1	4.75638
Metallosphaera sedula DSM 5348	2.19152
Methanobrevibacter ruminantium M1 chromosome	2.9372
Methanobrevibacter smithii ATCC 35061	1.85316
Methanocaldococcus fervens AG86	1.48506
Methanocaldococcus infernus ME chromosome	1.32819
Methanocaldococcus sp. FS406-22 chromosome	1.76094
Methanocaldococcus vulcanius M7	1.74633
Methanocella paludicola SANAE	2.95763
Methanococcoides burtonii DSM 6242	2.57503
Methanococcus aeolicus Nankai-3	1.5695
Methanococcus maripaludis C5	1.78076
Methanococcus maripaludis C6	1.74419
Methanococcus maripaludis C7	1.77269
Methanococcus maripaludis S2	1.66114
Methanococcus vannielii SB	1.72005
Methanococcus voltae A3 chromosome	1.93639
Methanocorpusculum labreanum Z chromosome	1.80496
Methanoculleus marisnigri JR1 chromosome	2.4781
Methanohalobium evestigatum Z-7303 chromosome	2.24232
Methanohalophilus mahii DSM 5219 chromosome	2.01242
Methanopyrus kandleri AV19	1.69497
Methanosaeta thermophila PT	1.87947
Methanosarcina acetivorans C2A chromosome	5.75149
Methanosarcina barkeri str. fusaro chromosome, complete sequence	4.83741
Methanosarcina mazei Go1 chromosome	4.09635
Methanosphaera stadtmanae DSM 3091 chromosome	1.7674
Methanospirillum hungatei JF-1	3.54474
Methanothermobacter thermautotrophicus str. Delta H	1.75138
Methylacidiphilum infernorum V4	2.28715
Methylibium petroleiphilum PM1 chromosome	4.64364
Methylobacillus flagellatus KT	2.97152
Methylobacterium chloromethanicum CM4	5.77791
Methylobacterium extorquens PA1	5.47115
Methylobacterium nodulans ORS 2060	8.26019
Methylobacterium populi BJ001	5.80044
Methylobacterium radiotolerans JCM 2831	6.77256
Methylobacterium sp. 4-46	7.65906
Methylocella silvestris BL2 chromosome	4.30543
Methylococcus capsulatus str. Bath	3.30456
Methylotenera mobilis JLW8	2.54757
Methylotenera sp. 301 chromosome	3.05987
Methylovorus sp. SIP3-4	2.99551
Micrococcus luteus NCTC 2665	2.5011
Microcystis aeruginosa NIES-843	5.84279
Mobiluncus curtisii ATCC 43063 chromosome	2.14648
Moorella thermoacetica ATCC 39073	2.62878
Moraxella catarrhalis RH4 chromosome	1.86329
Mycobacterium abscessus ATCC 19977 chromosome chromosome 1, complete sequence	5.06717
Mycobacterium avium 104	5.47549
Mycobacterium avium subsp. paratuberculosis K-10	4.82978
Mycobacterium gilvum PYR-GCK	5.94086
Mycobacterium leprae Br4923 chromosome	3.26807
Mycobacterium leprae TN chromosome	3.2682
Mycobacterium marinum M	6.63683
Mycobacterium smegmatis str. MC2 155	6.98821
Mycobacterium sp. JLS	6.04842
Mycobacterium sp. KMS	5.73723
Mycobacterium sp. MCS	5.70545
Mycobacterium tuberculosis CDC1551	4.40384
Mycobacterium tuberculosis F11	4.42443
Mycobacterium tuberculosis H37Ra	4.41998
Mycobacterium tuberculosis KZN 1435	4.39825
Mycobacterium vanbaalenii PYR-1	6.49186
Mycoplasma agalactiae	1.0067
Mycoplasma agalactiae PG2	0.877438
Mycoplasma arthritidis 158L3-1	0.820453
Mycoplasma capricolum subsp. capricolum ATCC 27343	1.01002
Mycoplasma conjunctivae HRC/581	0.846214
Mycoplasma crocodyli MP145 chromosome	0.934379
Mycoplasma gallisepticum str. R(low) chromosome	1.0128
Mycoplasma genitalium G37	0.580076
Mycoplasma hominis	0.665445
Mycoplasma hyopneumoniae 232	0.892758
Mycoplasma hyopneumoniae 7448	0.920079
Mycoplasma hyopneumoniae J	0.897405
Mycoplasma mobile 163K	0.777079
Mycoplasma mycoides subsp. mycoides SC str. PG1	1.2117
Mycoplasma pneumoniae M129	0.816394
Mycoplasma pulmonis UAB CTIP	0.963879
Mycoplasma synoviae 53	0.799476
Myxococcus xanthus DK 1622 chromosome	9.13976
Nakamurella multipartita DSM 44233	6.0603
Nanoarchaeum equitans Kin4-M chromosome	0.490885
Natranaerobius thermophilus JW/NM-WN-LF	3.16556
Natrialba magadii ATCC 43099 chromosome	4.13021
Natronomonas pharaonis DSM 2160	2.59522
Nautilia profundicola AmH	1.67644
Neisseria gonorrhoeae FA 1090	2.15392
Neisseria meningitidis 053442	2.15342
Neisseria meningitidis FAM18	2.19496
Neisseria meningitidis MC58	2.27236
Neisseria meningitidis Z2491	2.18441
Neorickettsia risticii str. Illinois	0.879977
Neorickettsia sennetsu str. Miyayama	0.859006
Nitratiruptor sp. SB155-2	1.87793
Nitrobacter hamburgensis X14	4.40697
Nitrobacter winogradskyi Nb-255	3.40209
Nitrosococcus halophilus Nc4 chromosome	4.07943
Nitrosococcus oceani ATCC 19707	3.48169
Nitrosococcus watsoni C-113 chromosome	3.32857
Nitrosomonas europaea ATCC 19718	2.81209
Nitrosomonas eutropha C91	2.66106
Nitrosopumilus maritimus SCM1 chromosome	1.64526
Nitrosospira multiformis ATCC 25196 chromosome, complete sequence	3.18424
Nocardioides sp. JS614	4.98587
Nocardiopsis dassonvillei subsp. dassonvillei DSM 43111 chromosome	6.54331
'Nostoc azollae' 0708 chromosome	5.3547
Nostoc punctiforme PCC 73102	8.23432
Nostoc sp. PCC 7120	6.46919
Novosphingobium aromaticivorans DSM 12444	3.56158
Oceanobacillus iheyensis HTE831	3.63053
Ochrobactrum anthropi ATCC 49188 chromosome 1, complete sequence	4.78321
Oenococcus oeni PSU-1	1.78052
Oligotropha carboxidovorans OM5	3.74563
Onion yellows phytoplasma OY-M	0.853092
Opitutus terrae PB90-1	5.95761
Orientia tsutsugamushi Boryong	2.12705
Orientia tsutsugamushi str. Ikeda	2.00899
Paenibacillus sp. JDR-2	7.18493
Pantoea ananatis LMG 20103 chromosome	4.6903
Parabacteroides distasonis ATCC 8503	4.81138
Paracoccus denitrificans PD1222 chromosome 1, complete sequence	4.58238
Parvibaculum lavamentivorans DS-1	3.91474
Pasteurella multocida subsp. multocida str. Pm70	2.25749
Pectobacterium carotovorum subsp. carotovorum PC1	4.86291
Pectobacterium wasabiae WPP163	5.06389
Pediococcus pentosaceus ATCC 25745	1.83239
Pedobacter heparinus DSM 2366	5.16738
Pelobacter carbinolicus DSM 2380	3.66589
Pelobacter propionicus DSM 2379	4.008
Pelodictyon phaeoclathratiforme BU-1	3.01824
Petrotoga mobilis SJ95	2.16955
Phenylobacterium zucineum HLK1	3.99626
Photobacterium profundum SS9 chromosome 1	6.32325
Photorhabdus luminescens subsp. laumondii TTO1	5.68899
Picrophilus torridus DSM 9790 chromosome	1.5459
Pirellula staleyi DSM 6068	6.1962
Planctomyces limnophilus DSM 3776 chromosome	5.42307
Polaromonas naphthalenivorans CJ2	4.91608
Polaromonas sp. JS666	5.20026
Polynucleobacter necessarius subsp. asymbioticus QLW-P1DMWA-1	2.15949
Polynucleobacter necessarius subsp. necessarius STIR1	1.56047
Porphyromonas gingivalis ATCC 33277	2.35489
Porphyromonas gingivalis W83 chromosome	2.34348
Prevotella ruminicola 23 chromosome	3.61956
Prochlorococcus marinus str. AS9601	1.66989
Prochlorococcus marinus str. MIT 9211	1.68896
Prochlorococcus marinus str. MIT 9215	1.73879
Prochlorococcus marinus str. MIT 9301	1.64188
Prochlorococcus marinus str. MIT 9303	2.68268
Prochlorococcus marinus str. MIT 9312	1.7092
Prochlorococcus marinus str. MIT 9313 chromosome	2.41087
Prochlorococcus marinus str. MIT 9515	1.70418
Prochlorococcus marinus str. NATL1A	1.86473
Prochlorococcus marinus str. NATL2A	1.8429
Prochlorococcus marinus subsp. marinus str. CCMP1375	1.75108
Prochlorococcus marinus subsp. pastoris str. CCMP1986	1.65799
Propionibacterium acnes SK137 chromosome	2.49533
Prosthecochloris aestuarii DSM 271	2.51292
Prosthecochloris vibrioformis DSM 265	1.96686
Proteus mirabilis HI4320	4.06361
Pseudoalteromonas atlantica T6c	5.18701
Pseudoalteromonas haloplanktis TAC125 chromosome I	3.21494
Pseudomonas aeruginosa PA7	6.58834
Pseudomonas aeruginosa PAO1	6.2644
Pseudomonas aeruginosa UCBPP-PA14	6.53765
Pseudomonas fluorescens Pf0-1	6.43841
Pseudomonas fluorescens Pf-5	7.07489
Pseudomonas mendocina ymp	5.07281
Pseudomonas putida F1	5.95996
Pseudomonas putida GB-1	6.07843
Pseudomonas putida KT2440 chromosome	6.18186
Pseudomonas putida W619	5.77433
Pseudomonas stutzeri A1501	4.56742
Pseudomonas syringae pv. phaseolicola 1448A	5.92879
Pseudomonas syringae pv. syringae B728a	6.0937
Pseudomonas syringae pv. tomato str. DC3000 chromosome	6.39713
Psychrobacter arcticus 273-4	2.6507
Psychrobacter cryohalolentis K5	3.05988
Psychrobacter sp. PRwf-1	2.97898
Psychromonas ingrahamii 37	4.5596
Pyrobaculum aerophilum str. IM2 chromosome	2.22243
Pyrobaculum arsenaticum DSM 13514	2.12108
Pyrobaculum calidifontis JCM 11548 chromosome	2.00931
Pyrobaculum islandicum DSM 4184	1.8264
Pyrococcus abyssi GE5 chromosome	1.76512
Pyrococcus furiosus DSM 3638	1.90826
Pyrococcus horikoshii OT3	1.7385
Ralstonia eutropha H16 chromosome 1	6.96452
Ralstonia eutropha JMP134 chromosome 1, complete sequence	7.1676
Ralstonia pickettii 12D chromosome 1	4.97105
Ralstonia pickettii 12J chromosome 1, complete sequence	5.24479
Ralstonia solanacearum GMI1000	5.81092
Rhizobium leguminosarum bv. trifolii WSM1325	4.76704
Rhizobium leguminosarum bv. trifolii WSM2304	4.53795
Rhizobium leguminosarum bv. viciae 3841	5.05714
Rhizobium sp. NGR234	6.8919
Rhodobacter capsulatus SB 1003 chromosome	3.73896
Rhodobacter sphaeroides 2.4.1 chromosome 1	4.13162
Rhodobacter sphaeroides ATCC 17025	4.38509
Rhodobacter sphaeroides ATCC 17029 chromosome 1	4.36677
Rhodococcus erythropolis PR4	6.51631
Rhodococcus jostii RHA1	8.92784
Rhodococcus opacus B4	7.91345
Rhodoferax ferrireducens T118	4.96978
Rhodopirellula baltica SH 1 chromosome	7.14558
Rhodopseudomonas palustris BisA53	5.50549
Rhodopseudomonas palustris BisB18	5.51384
Rhodopseudomonas palustris BisB5	4.89272
Rhodopseudomonas palustris CGA009 chromosome	5.45921
Rhodopseudomonas palustris HaA2	5.33166
Rhodopseudomonas palustris TIE-1	5.74404
Rhodospirillum centenum SW chromosome	4.35554
Rhodospirillum rubrum ATCC 11170	4.35283
Rhodothermus marinus DSM 4252	3.2616
Rickettsia africae ESF-5	1.27854
Rickettsia akari str. Hartford	1.23106
Rickettsia bellii OSU 85-389	1.52898
Rickettsia bellii RML369-C	1.52208
Rickettsia canadensis str. McKiel	1.15977
Rickettsia conorii str. Malish 7	1.26876
Rickettsia felis URRWXCal2	1.48515
Rickettsia massiliae MTU5	1.3609
Rickettsia peacockii str. Rustic	1.28849
Rickettsia prowazekii str. Madrid E chromosome	1.11152
Rickettsia rickettsii str. 'Sheila Smith'	1.25771
Rickettsia typhi str. Wilmington	1.1115
Robiginitalea biformata HTCC2501	3.53038
Roseiflexus castenholzii DSM 13941	5.7233
Roseiflexus sp. RS-1	5.8016
Roseobacter denitrificans OCh 114	4.1331
Rothia mucilaginosa DY-18	2.2646
Rubrobacter xylanophilus DSM 9941	3.22575
Ruegeria pomeroyi DSS-3 chromosome	4.60105
Ruegeria sp. TM1040	4.1537
Saccharomonospora viridis DSM 43017	4.30835
Saccharophagus degradans 2-40	5.05753
Saccharopolyspora erythraea NRRL 2338 chromosome	8.2128
Salinibacter ruber chromosome	3.61945
Salinibacter ruber DSM 13855	3.55182
Salinispora arenicola CNS-205	5.78636
Salinispora tropica CNB-440	5.18333
Salmonella enterica subsp. enterica serovar Agona str. SL483	4.79866
Salmonella enterica subsp. enterica serovar Choleraesuis str. SC-B67	4.7557
Salmonella enterica subsp. enterica serovar Dublin str. CT_02021853	4.91746
Salmonella enterica subsp. enterica serovar Heidelberg str. SL476	4.88877
Salmonella enterica subsp. enterica serovar Newport str. SL254	4.83125
Salmonella enterica subsp. enterica serovar Paratyphi A str. AKU_12601	4.5818
Salmonella enterica subsp. enterica serovar Paratyphi A str. ATCC 9150	4.58523
Salmonella enterica subsp. enterica serovar Paratyphi C strain RKS4594	4.83308
Salmonella enterica subsp. enterica serovar Schwarzengrund str. CVM19633	4.70908
Salmonella enterica subsp. enterica serovar Typhi str. CT18 chromosome	4.91555
Salmonella enterica subsp. enterica serovar Typhi str. Ty2	4.79196
Salmonella enterica subsp. enterica serovar Typhimurium str. LT2 chromosome	4.95137
Sanguibacter keddieii DSM 10542	4.25341
Sebaldella termitidis ATCC 33386	4.41884
Segniliparus rotundus DSM 44985 chromosome	3.15753
Serratia proteamaculans 568	5.44885
Shewanella amazonensis SB2B	4.30614
Shewanella baltica OS155	5.24414
Shewanella baltica OS185	5.22969
Shewanella baltica OS195	5.34728
Shewanella baltica OS223 chromosome	5.1459
Shewanella denitrificans OS217	4.54591
Shewanella frigidimarina NCIMB 400	4.84526
Shewanella halifaxensis HAW-EB4	5.22692
Shewanella loihica PV-4	4.60259
Shewanella oneidensis MR-1	4.9698
Shewanella pealeana ATCC 700345	5.17458
Shewanella piezotolerans WP3 chromosome	5.39648
Shewanella putrefaciens CN-32	4.65922
Shewanella sediminis HAW-EB3	5.51767
Shewanella sp. ANA-3 chromosome 1, complete sequence	4.9722
Shewanella sp. MR-4	4.70629
Shewanella sp. MR-7	4.79261
Shewanella sp. W3-18-1	4.70838
Shewanella violacea DSS12	4.9621
Shewanella woodyi ATCC 51908	5.9354
Shigella boydii CDC 3083-94	4.83435
Shigella boydii Sb227	4.51982
Shigella dysenteriae Sd197	4.36923
Shigella flexneri 2a str. 2457T	4.59935
Shigella flexneri 2a str. 301	4.6072
Shigella flexneri 5 str. 8401	4.57428
Shigella sonnei Ss046	4.82526
Sideroxydans lithotrophicus ES-1 chromosome	3.00366
Sinorhizobium medicae WSM419	5.35285
Slackia heliotrinireducens DSM 20476	3.16504
Sodalis glossinidius str. 'morsitans'	4.17115
Solibacter usitatus Ellin6076	9.96564
Sorangium cellulosum 'So ce 56'	13.0338
Sphaerobacter thermophilus DSM 20745 chromosome 1	3.99376
Sphingobium japonicum UT26S chromosome 1	4.19671
Sphingomonas wittichii RW1	5.38226
Sphingopyxis alaskensis RB2256	3.34517
Spirosoma linguale DSM 74	8.10371
Stackebrandtia nassauensis DSM 44728 chromosome	6.84156
Staphylococcus aureus RF122	2.74253
Staphylococcus aureus subsp. aureus COL	2.80942
Staphylococcus aureus subsp. aureus ED98	2.82884
Staphylococcus aureus subsp. aureus JH1	2.90651
Staphylococcus aureus subsp. aureus JH9	2.9067
Staphylococcus aureus subsp. aureus MRSA252 chromosome	2.90262
Staphylococcus aureus subsp. aureus MSSA476 chromosome	2.7998
Staphylococcus aureus subsp. aureus Mu50	2.87853
Staphylococcus aureus subsp. aureus MW2	2.82046
Staphylococcus aureus subsp. aureus USA300_FPR3757	2.87277
Staphylococcus aureus subsp. aureus USA300_TCH1516	2.87291
Staphylococcus carnosus subsp. carnosus TM300	2.56642
Staphylococcus epidermidis ATCC 12228	2.49928
Staphylococcus epidermidis RP62A	2.61653
Staphylococcus lugdunensis HKU09-01 chromosome	2.65837
Staphylococcus saprophyticus subsp. saprophyticus ATCC 15305	2.51658
Staphylothermus hellenicus DSM 12710 chromosome	1.58035
Staphylothermus marinus F1 chromosome	1.57048
Starkeya novella DSM 506 chromosome	4.76502
Stenotrophomonas maltophilia K279a chromosome	4.85113
Stenotrophomonas maltophilia R551-3	4.57397
Streptobacillus moniliformis DSM 12112	1.66258
Streptococcus agalactiae 2603V/R	2.16027
Streptococcus agalactiae A909	2.12784
Streptococcus agalactiae NEM316	2.21149
Streptococcus equi subsp. equi 4047	2.25379
Streptococcus equi subsp. zooepidemicus	2.14987
Streptococcus equi subsp. zooepidemicus MGCS10565	2.02417
Streptococcus gallolyticus UCN34	2.35091
Streptococcus gordonii str. Challis substr. CH1	2.19666
Streptococcus mitis B6	2.14661
Streptococcus mutans NN2025	2.01359
Streptococcus mutans UA159 chromosome	2.03092
Streptococcus pneumoniae 70585	2.18468
Streptococcus pneumoniae ATCC 700669	2.22132
Streptococcus pneumoniae CGSP14	2.2092
Streptococcus pneumoniae D39	2.04611
Streptococcus pneumoniae G54 chromosome	2.07895
Streptococcus pneumoniae Hungary19A-6	2.24561
Streptococcus pneumoniae JJA	2.12023
Streptococcus pneumoniae P1031	2.11188
Streptococcus pneumoniae R6	2.03862
Streptococcus pneumoniae Taiwan19F-14	2.11215
Streptococcus pneumoniae TCH8431/19A chromosome	2.08877
Streptococcus pyogenes M1 GAS chromosome	1.85244
Streptococcus pyogenes MGAS10394 chromosome	1.89988
Streptococcus pyogenes MGAS315	1.90052
Streptococcus pyogenes MGAS8232	1.89502
Streptococcus pyogenes SSI-1	1.89427
Streptococcus suis 05ZYH33	2.09631
Streptococcus suis 98HAH33	2.0957
Streptococcus thermophilus CNRZ1066 chromosome	1.79623
Streptococcus thermophilus LMD-9	1.85637
Streptococcus thermophilus LMG 18311 chromosome	1.79685
Streptococcus uberis 0140J	1.85235
Streptomyces coelicolor A3(2) chromosome	8.66751
Streptomyces griseus subsp. griseus NBRC 13350	8.54593
Streptomyces scabiei 87.22	10.1487
Streptosporangium roseum DSM 43021	10.3413
Sulfolobus acidocaldarius DSM 639 chromosome	2.22596
Sulfolobus islandicus L.S.2.15	2.73627
Sulfolobus islandicus M.14.25	2.60883
Sulfolobus islandicus M.16.27	2.6924
Sulfolobus islandicus M.16.4	2.58665
Sulfolobus islandicus Y.G.57.14	2.70206
Sulfolobus islandicus Y.N.15.51	2.81216
Sulfurihydrogenibium sp. YO3AOP1	1.83844
Sulfurimonas denitrificans DSM 1251	2.20156
Sulfurospirillum deleyianum DSM 6946	2.30635
Sulfurovum sp. NBC37-1 chromosome	2.56228
Symbiobacterium thermophilum IAM 14863	3.56614
Synechococcus elongatus PCC 6301	2.69625
Synechococcus elongatus PCC 7942	2.6959
Synechococcus sp. CC9311	2.60675
Synechococcus sp. CC9605	2.51066
Synechococcus sp. CC9902 chromosome	2.23483
Synechococcus sp. JA-2-3B'a(2-13)	3.04668
Synechococcus sp. JA-3-3Ab	2.93277
Synechococcus sp. PCC 7002	3.00805
Synechococcus sp. RCC307	2.22491
Synechococcus sp. WH 7803	2.36698
Synechococcus sp. WH 8102	2.43443
Synechocystis sp. PCC 6803	3.57347
Syntrophobacter fumaroxidans MPOB	4.99025
Syntrophomonas wolfei subsp. wolfei str. Goettingen	2.9362
Syntrophothermus lipocalidus DSM 12680 chromosome	2.40556
Teredinibacter turnerae T7901	5.19316
Thermanaerovibrio acidaminovorans DSM 6589	1.84847
Thermincola sp. JR	3.15742
Thermoanaerobacter italicus Ab9 chromosome	2.45106
Thermoanaerobacter mathranii subsp. mathranii str. A3 chromosome	2.30609
Thermoanaerobacter pseudethanolicus ATCC 33223	2.36282
Thermoanaerobacter sp. X514	2.45726
Thermoanaerobacter tengcongensis MB4	2.68945
Thermobaculum terrenum ATCC BAA-798 chromosome 1	2.02695
Thermobifida fusca YX	3.64225
Thermobispora bispora DSM 43833 chromosome	4.18998
Thermococcus gammatolerans EJ3	2.04544
Thermococcus kodakarensis KOD1	2.08874
Thermococcus onnurineus NA1	1.84761
Thermococcus sibiricus MM 739	1.8458
Thermocrinis albus DSM 14484 chromosome	1.50058
Thermodesulfovibrio yellowstonii DSM 11347	2.0038
Thermofilum pendens Hrk 5 chromosome	1.78189
Thermomicrobium roseum DSM 5159	2.00301
Thermomonospora curvata DSM 43183	5.63902
Thermoplasma acidophilum DSM 1728 chromosome	1.56491
Thermoplasma volcanium GSS1 chromosome	1.5848
Thermoproteus neutrophilus V24Sta	1.76982
Thermosipho africanus TCF52B	2.01666
Thermosipho melanesiensis BI429	1.91524
Thermosphaera aggregans DSM 11486 chromosome	1.31659
Thermosynechococcus elongatus BP-1	2.59386
Thermotoga lettingae TMO	2.13534
Thermotoga naphthophila RKU-10	1.80982
Thermotoga petrophila RKU-1	1.82351
Thermotoga sp. RQ2	1.87769
Thermus thermophilus HB8	1.84974
Thioalkalivibrio sp. HL-EbGR7	3.46455
Thioalkalivibrio sp. K90mix chromosome	2.7448
Thiobacillus denitrificans ATCC 25259	2.90981
Thiomicrospira crunogena XCL-2	2.42773
Thiomonas intermedia K12 chromosome	3.39638
Tolumonas auensis DSM 9187	3.47129
Treponema denticola ATCC 35405 chromosome	2.8432
Treponema pallidum subsp. pallidum SS14	1.13946
Trichodesmium erythraeum IMS101	7.75011
Tropheryma whipplei str. Twist	0.927303
Tropheryma whipplei TW08/27	0.925938
Truepera radiovictrix DSM 17093 chromosome	3.2604
Tsukamurella paurometabola DSM 20162 chromosome	4.37992
Uncultured methanogenic archaeon RC-I chromosome	3.17992
Uncultured Termite group 1 bacterium phylotype Rs-D17	1.12586
Ureaplasma parvum serovar 3 str. ATCC 700970	0.751719
Ureaplasma urealyticum serovar 10 str. ATCC 33699	0.874478
Variovorax paradoxus S110 chromosome 1	6.755
Veillonella parvula DSM 2008	2.13214
Verminephrobacter eiseniae EF01-2	5.56675
Vibrio cholerae M66-2 chromosome I	3.93891
Vibrio cholerae MJ-1236 chromosome 1	4.23637
Vibrio cholerae O1 biovar El Tor str. N16961 chromosome I	4.03346
Vibrio cholerae O395 chromosome 2, complete sequence	4.13232
Vibrio fischeri ES114 chromosome I	4.22787
Vibrio fischeri MJ11 chromosome I, complete sequence	4.32388
Vibrio harveyi ATCC BAA-1116 chromosome I	5.96937
Vibrio parahaemolyticus RIMD 2210633 chromosome 1, complete sequence	5.16577
Vibrio sp. Ex25 chromosome 1	5.08903
Vibrio vulnificus CMCP6 chromosome I	5.1268
Vibrio vulnificus YJ016 chromosome I, complete sequence	5.21158
Wigglesworthia glossinidia endosymbiont of Glossina brevipalpis chromosome	0.697724
Wolbachia endosymbiont of Drosophila melanogaster	1.26778
Wolbachia endosymbiont strain TRS of Brugia malayi	1.08008
Wolbachia sp. wRi	1.44587
Wolinella succinogenes DSM 1740	2.11036
Xanthobacter autotrophicus Py2	5.30893
Xanthomonas campestris pv. campestris str. 8004 chromosome	5.14871
Xanthomonas campestris pv. campestris str. B100	5.079
Xanthomonas campestris pv. vesicatoria str. 85-10	5.38018
Xanthomonas oryzae pv. oryzae KACC10331	4.94144
Xanthomonas oryzae pv. oryzae MAFF 311018	4.94022
Xanthomonas oryzae pv. oryzae PXO99A	5.24008
Xenorhabdus bovienii SS-2004	4.2255
Xenorhabdus nematophila ATCC 19061	4.43259
Xylanimonas cellulosilytica DSM 15894	3.74278
Xylella fastidiosa 9a5c	2.67931
Xylella fastidiosa M12	2.47513
Xylella fastidiosa M23	2.53569
Xylella fastidiosa Temecula1	2.5198
Yersinia enterocolitica subsp. enterocolitica 8081	4.6159
Yersinia pestis Angola	4.68701
Yersinia pestis Antiqua	4.70229
Yersinia pestis biovar Microtus str. 91001	4.66522
Yersinia pestis CO92	4.72403
Yersinia pestis KIM 10	4.60076
Yersinia pestis Nepal516	4.53459
Yersinia pestis Pestoides F	4.51734
Yersinia pestis Z176003 chromosome	4.55359
Yersinia pseudotuberculosis IP 31758	4.72331
Yersinia pseudotuberculosis IP 32953	4.74467
Yersinia pseudotuberculosis PB1/+	4.69562
Yersinia pseudotuberculosis YPIII	4.68944
Zunongwangia profunda SM-A87 chromosome	5.12819
Zymomonas mobilis subsp. mobilis NCIB 11163	2.12477
Zymomonas mobilis subsp. mobilis ZM4 chromosome	2.05636
