# Supplementary material for: Genomic analysis reveals Lactobacillus sanfranciscensis as stable element in traditional sourdoughs
Source: Microb Cell Fact. 2011 Aug 30;10(Suppl 1):S6. doi: 10.1186/1475-2859-10-S1-S6 (PMC3231932; doi:10.1186/1475-2859-10-S1-S6)
Supplement: Additional file 3 — List of genomes with rRNA gene densities above 2.9 per Mbp. [file 1475-2859-10-S1-S6-S3.xls]

## Sheet: Tabelle1
Genome	Size (MB)	5S rRNAs	16S rRNAs	23S rRNAs	tRNASs	rRNA density
Candidatus Carsonella ruddii PV	0.159662	1	1	1	28	6.26323
Lactobacillus sanfranciscensis TMW 1.1304	1.29832	7	7	7	61	5.3916
Lactobacillus delbrueckii subsp. bulgaricus ATCC BAA-365	1.85695	9	9	9	98	4.84665
Candidatus Sulcia muelleri DMIN chromosome	0.243933	1	1	1	31	4.09949
Clostridium novyi NT	2.54772	10	10	10	81	3.92508
Lactobacillus salivarius UCC118	1.82711	7	7	7	78	3.83118
Haemophilus ducreyi 35000HP	1.69895	7	6	6	45	3.53158
Candidatus Riesia pediculicola USDA chromosome	0.57439	2	2	2	33	3.48195
Clostridium perfringens SM101	2.93548	10	10	10	95	3.40659
Streptococcus thermophilus CNRZ1066 chromosome	1.79623	6	6	6	67	3.34034
Streptococcus thermophilus LMG 18311 chromosome	1.79685	6	6	6	67	3.33918
Candidatus Phytoplasma mali	0.601943	2	2	2	32	3.32257
Haemophilus influenzae PittEE	1.81303	6	6	15	58	3.30937
Clostridium perfringens str. 13	3.03143	10	10	10	96	3.29877
Streptococcus agalactiae A909	2.12784	7	7	7	80	3.28972
Haemophilus influenzae Rd KW20	1.83014	7	6	6	58	3.27844
Streptococcus agalactiae 2603V/R	2.16027	7	7	7	80	3.24034
Streptococcus pyogenes M1 GAS chromosome	1.85244	6	6	6	60	3.23897
Streptococcus thermophilus LMD-9	1.85637	6	6	6	67	3.23212
Bacillus cereus subsp. cytotoxis NVH 391-98	4.08702	13	13	13	106	3.1808
Haemophilus influenzae PittGG	1.88719	7	6	18	55	3.17933
Lactobacillus gasseri ATCC 33323	1.89436	6	6	6	78	3.1673
Streptococcus pyogenes MGAS8232	1.89502	6	6	6	67	3.1662
Streptococcus agalactiae NEM316	2.21149	7	7	7	80	3.16529
Streptococcus pyogenes MGAS10394 chromosome	1.89988	6	6	6	67	3.1581
Streptococcus pyogenes MGAS315	1.90052	6	6	6	67	3.15703
Haemophilus influenzae 86-028NP	1.91449	7	6	6	58	3.13399
Lactobacillus johnsonii NCC 533	1.99268	6	6	6	79	3.01103
Streptobacillus moniliformis DSM 12112	1.66258	6	5	5	39	3.00738
Clostridium botulinum E3 str. Alaska E43	3.65964	12	11	11	79	3.00576
Mycoplasma hominis	0.665445	2	2	2	33	3.00551
Lactobacillus reuteri DSM 20016	1.99962	6	6	6	68	3.00057
Exiguobacterium sp. AT1b	2.99989	9	9	9	68	3.00011
Exiguobacterium sibiricum 255-15	3.03414	9	9	9	69	2.96625
Lactobacillus reuteri JCM 1112	2.03941	6	6	6	63	2.94202
Baumannia cicadellinicola str. Hc (Homalodisca coagulata)	0.686194	2	2	2	39	2.91463
