# Supplementary material for: Genomic analysis reveals Lactobacillus sanfranciscensis as stable element in traditional sourdoughs
Source: Microb Cell Fact. 2011 Aug 30;10(Suppl 1):S6. doi: 10.1186/1475-2859-10-S1-S6 (PMC3231932; doi:10.1186/1475-2859-10-S1-S6)
Supplement: Additional file 4 — List of Lactobacillus sanfranciscensis genes which are translationally optimized with respect to codon usage bias. [file 1475-2859-10-S1-S6-S4.xls]

## Sheet: Sheet1
	Rank	Score			Locus_tag
	1	0.27	477	GND 6-PHOSPHOGLUCONATE DEHYDROGENASE, DECARBOXYLATING	LSA_00660
	2	0.25	121	RPLL 50S RIBOSOMAL PROTEIN L7/L12	LSA_04620
	3	0.25	335	GAP GLYCERALDEHYDE-3-PHOSPHATE DEHYDROGENASE	LSA_05270
	4	0.24	131	RPSI 30S RIBOSOMAL PROTEIN S9	LSA_11000
	5	0.24	440	ENO ENOLASE	LSA_05300
	6	0.24	66	NO_GENE HYPOTHETICAL PROTEIN	LSA_08620
	7	0.23	221	RPSC 30S RIBOSOMAL PROTEIN S3	LSA_11270
	8	0.23	99	RPMA 50S RIBOSOMAL PROTEIN L27	LSA_06530
	9	0.23	180	RPLF 50S RIBOSOMAL PROTEIN L6	LSA_11180
	10	0.23	396	TUF ELONGATION FACTOR TU	LSA_09660
	11	0.23	798	NO_GENE PROBABLE PHOSPHOKETOLASE	LSA_02300
	12	0.21	157	RPSG 30S RIBOSOMAL PROTEIN S7	LSA_11360
	13	0.21	338	NO_GENE HYPOTHETICAL PROTEIN	LSA_02820
	14	0.2	100	RPSF 30S RIBOSOMAL PROTEIN S6	LSA_00070
	15	0.19	63	RPSR 30S RIBOSOMAL PROTEIN S18	LSA_00090
	16	0.18	319	LDH L-LACTATE DEHYDROGENASE, MALATE DEHYDROGENASE	LSA_11450
	17	0.17	218	RPSD 30S RIBOSOMAL PROTEIN S4	LSA_09270
	18	0.17	66	NO_GENE HYPOTHETICAL PROTEIN	LSA_12790
	19	0.17	67	NO_GENE UNKNOWN PROTEIN	LSA_11700
	20	0.17	117	M 30S RIBOSOMAL PROTEIN S13	LSA_11090
	21	0.16	45	RPMH 50S RIBOSOMAL PROTEIN L34	LSA_13550
	22	0.16	85	ACPP ACYL CARRIER PROTEIN	LSA_12070
	23	0.15	231	RPLA 50S RIBOSOMAL PROTEIN L1	LSA_04600
	24	0.15	127	RPLQ 50S RIBOSOMAL PROTEIN L17	LSA_11060
	25	0.14	123	RPLN 50S RIBOSOMAL PROTEIN L14	LSA_11230
	26	0.14	233	GPMA2 2,3-BISPHOSPHOGLYCERATE-DEPENDENT PHOSPHOGLYCERATE MUTASE 2	LSA_03840
	27	0.14	96	RPLW 50S RIBOSOMAL PROTEIN L23	LSA_11310
	28	0.13	168	RPSE 30S RIBOSOMAL PROTEIN S5	LSA_11160
	29	0.13	93	RPSP 30S RIBOSOMAL PROTEIN S16	LSA_06820
	30	0.12	282	RPLB 50S RIBOSOMAL PROTEIN L2	LSA_11300
	31	0.12	90	RPSO 30S RIBOSOMAL PROTEIN S15	LSA_09690
	32	0.12	103	RPLX 50S RIBOSOMAL PROTEIN L24	LSA_11220
	33	0.12	89	RPSQ 30S RIBOSOMAL PROTEIN S17	LSA_11240
	34	0.11	189	EFP ELONGATION FACTOR P	LSA_06540
	35	0.11	714	CLPC PROBABLE ATP-DEPENDENT CLP PROTEASE ATP-BINDING SUBUNIT	LSA_12680
	36	0.11	120	RPLS 50S RIBOSOMAL PROTEIN L19	LSA_06860
	37	0.11	71	ATPE ATP SYNTHASE SUBUNIT C	LSA_09450
	38	0.11	247	RPSB 30S RIBOSOMAL PROTEIN S2	LSA_08320
	39	0.1	211	RPLC 50S RIBOSOMAL PROTEIN L3	LSA_11330
	40	0.1	587	PYK PYRUVATE KINASE	LSA_07670
	41	0.1	697	FUSA ELONGATION FACTOR G	LSA_11350
	42	0.1	389	PGK PHOSPHOGLYCERATE KINASE	LSA_05280
	43	0.09	101	RPST 30S RIBOSOMAL PROTEIN S20	LSA_09700
	44	0.09	116	NO_GENE HYPOTHETICAL PROTEIN	LSA_05990
	45	0.09	93	RPLO 50S RIBOSOMAL PROTEIN L15	LSA_11140
	46	0.08	615	DNAK CHAPERONE PROTEIN DNAK	LSA_08120
	47	0.07	436	TIG TRIGGER FACTOR	LSA_09650
	48	0.07	92	HUP DNA-BINDING PROTEIN HU	LSA_07540
	49	0.06	622	TYPA GTP-BINDING PROTEIN TYPA/BIPA HOMOLOG	LSA_09850
	50	0.06	145	RPLP 50S RIBOSOMAL PROTEIN L16	LSA_11260
	51	0.06	285	TSF ELONGATION FACTOR TS	LSA_08310
	52	0.05	367	ADHA ALCOHOL DEHYDROGENASE 1	LSA_12190
	53	0.05	61	RPMF 50S RIBOSOMAL PROTEIN L32	LSA_06310
	54	0.05	181	RPLE 50S RIBOSOMAL PROTEIN L5	LSA_11210
	55	0.05	41	NO_GENE UNKNOWN PROTEIN	LSA_11820
	56	0.05	317	RPOA DNA-DIRECTED RNA POLYMERASE SUBUNIT ALPHA	LSA_11070
	57	0.05	140	RPSL 30S RIBOSOMAL PROTEIN S12	LSA_11370
	58	0.04	548	MLEA MALOLACTIC ENZYME	LSA_02100
	59	0.04	95	RPSS 30S RIBOSOMAL PROTEIN S19	LSA_11290
	60	0.04	596	OPPA OLIGOPEPTIDE-BINDING PROTEIN OPPA	LSA_00320
	61	0.04	406	RPS1 40S RIBOSOMAL PROTEIN S1	LSA_07560
	62	0.04	73	NO_GENE HYPOTHETICAL PROTEIN	LSA_12230
	63	0.03	175	NO_GENE HYPOTHETICAL PROTEIN	LSA_01200
	64	0.03	89	PTSH PHOSPHOCARRIER PROTEIN HPR	LSA_10390
	65	0.03	118	RPLT 50S RIBOSOMAL PROTEIN L20	LSA_06210
	66	0.03	119	RPLV 50S RIBOSOMAL PROTEIN L22	LSA_11280
	67	0.02	170	RPLJ 50S RIBOSOMAL PROTEIN L10	LSA_04610
	68	0.02	59	NO_GENE UNKNOWN PROTEIN	LSA_06480
	69	0.02	62	RPMD 50S RIBOSOMAL PROTEIN L30	LSA_11150
	70	0.02	133	RPSH 30S RIBOSOMAL PROTEIN S8	LSA_11190
	71	0.02	108	RPSK 30S RIBOSOMAL PROTEIN S11	LSA_11080
	72	0.02	1215	RPOB DNA-DIRECTED RNA POLYMERASE SUBUNIT BETA	LSA_11420
	73	0.01	879	ADH2 ALDEHYDE-ALCOHOL DEHYDROGENASE 2	LSA_02080
	74	0.01	111	RPLU 50S RIBOSOMAL PROTEIN L21	LSA_06510
	75	0.01	68	NO_GENE UNKNOWN PROTEIN	LSA_03470
	76	0.01	62	RPMB 50S RIBOSOMAL PROTEIN L28	LSA_06720
	77	0.01	514	ZWF GLUCOSE-6-PHOSPHATE 1-DEHYDROGENASE	LSA_00670
	78	0	509	ATPA ATP SYNTHASE SUBUNIT ALPHA	LSA_09420
	79	0	1222	RPOC DNA-DIRECTED RNA POLYMERASE SUBUNIT BETA'	LSA_11410
	80	0	305	CITE CITRATE LYASE SUBUNIT BETA	LSA_12990
